# Supplementary material for: Symbiotic N2 Fixation, Leaf Photosynthesis, and Abiotic Stress Tolerance of Native Rhizobia Isolated from Soybean Nodules at Da, Upper West Region, Ghana
Source: Microorganisms. 2025 Apr 11;13(4):876. doi: 10.3390/microorganisms13040876 (PMC12029937; doi:10.3390/microorganisms13040876)
Supplement: Supplementary file 1 [file microorganisms-13-00876-s001.zip]

Archive with 1 entries (1 files):
- microorganisms-3540371-supplementary.pdf
